# Supplementary material for: Dietary Patterns Associated with General Health of Breastfeeding Women 1–2 Months Postpartum: Data from the Japanese Human Milk Study Cohort
Source: Curr Dev Nutr. 2022 Dec 23;7(1):100004. doi: 10.1016/j.cdnut.2022.100004 (PMC10064480; doi:10.1016/j.cdnut.2022.100004)
Supplement: Multimedia components 2 [file mmc2.xlsx]

## Sheet: Table S1 BDHQ
Dietary patterns associated with general health of breastfeeding women 1–2 months postpartum: Data from the Japanese Human Milk Study Cohort, Higurashi et al.
Supplemental Table 1. BDHQ food items used in factor analysis.
No.	Food items	Food groups	Food items for factor analysis
			First trial	Final trial
1	Low-fat milk and yoghurt	Dairy products	X
2	Full-fat milk and yoghurt	Dairy products	X
3	Chicken (including ground chicken)	Meat	X
4	Pork and beef (including ground pork and beef)	Meat	X
5	Ham, sausages and bacon	Meat	X
6	Liver	Meat	X
7	Squid, octopus, shrimp, shellfish	Fish and shelfish	X	X
8	Small fish with bones	Fish and shelfish	X
9	Canned tuna	Fish and shelfish	X
10	Dried fish and salted fish (including salted mackerel, salted salmon and dried horse mackerel)	Fish and shelfish	X	X
11	Oily fish (including sardines, mackerel, saury, amberjack, herring, eel and fatty tuna)	Fish and shelfish	X	X
12	Lean fish (including salmon, trout, white meat fish, freshwater fish and bonito)	Fish and shelfish	X	X
13	Eggs	Eggs	X
14	Tofu (i.e. soybean curd)/tofu products	Pulses	X	X
15	Natto (i.e. fermented soybeans)	Pulses	X
16	Potatoes (all varieties)	Potatoes	X	X
17	Salted green and yellow vegetable pickles	Green and yellow vegetables	X
18	Other salted vegetable pickles (excluding salted pickled plum)	Other vegetables	X
19	Raw vegetables used in salad (cabbage and lettuce)	Other vegetables	X	X
20	Green leaves vegetables including broccoli	Green and yellow vegetables	X	X
21	Cabbage/Chinese cabbage	Other vegetables	X	X
22	Carrots/pumpkins	Green and yellow vegetables	X	X
23	Japanese radishes/turnips	Other vegetables	X	X
24	Other root vegetables (onions, burdock and lotus root)	Other vegetables	X	X
25	Tomatos/tomato ketchup/boiled tomato/stewed tomato	Green and yellow vegetables	X	X
26	Mushrooms (all varieties)	Mushrooms	X	X
27	Seaweeds (all varieties)	Seaweed	X	X
28	Western-type confectioneries (cakes/cookies/biscuits)	Confectionery	X	X
29	Japanese confectioneries	Confectionery	X
30	Rice crackers/rice cake/okonomiyaki1	Confectionery	X	X
31	Ice cream	Confectionery	X	X
32	Citrus fruit including oranges	Fruits	X
33	Strawberries/persimmons/kiwi fruit	Fruits	X
34	other fruits	Fruits	X
35	Mayonnaise/dressing	Seasonings	X	X
36	Breads (including white bread and Japanese bread with a filling)	Cereals	X	X
37	Buckwheat noodles	Cereals	X
38	Japanese wheat noodles	Cereals	X
39	instant noodles/Chinese noodles	Cereals	X
40	Spaghetti/macaroni	Cereals	X
41	Green tea	Beverages (other than alcoholic beverages)
42	Black and oolong tea (including other Chinese tea)	Beverages (other than alcoholic beverages)
43	Coffee	Beverages (other than alcoholic beverages)
44	Cola and sweetened soft drinks (including sports drinks)	Beverages (other than alcoholic beverages)
45	Fruit juice and vegetable juice (100%)	Fruits + green vegetables (0.5 each)
46	Sugar for coffee and black tea	Sugar and sweeteners
47	Rice	Cereals	X	X
48	Miso soup	Pulses	X	X
49	Sake	Alcoholic beverages
50	Beer	Alcoholic beverages
51	shochu/shochu mixed with water or a carbonated beverage	Alcoholic beverages
52	whiskey	Alcoholic beverages
53	wine	Alcoholic beverages
54	soup consumed with noodles	Seasonings
55	table salt and salt-containing seasonings used at the table such as soya sauce	Seasonings
56	salt used during cooking	Seasonings
57	oil used during cooking	Fats and Oils
58	Sugar used during cooking	Sugar and sweeteners
	1Meat/fish and vegetable pancake.

## Sheet: Table S2 Questionnaire lists
Dietary patterns associated with general health of breastfeeding women 1–2 months postpartum: Data from the Japanese Human Milk Study Cohort, Higurashi et al.
Supplemental Table 2. List of variables used in present study.
Health information questionnaire
Maternal information	Age
	BMI (pre-pregnancy, current)
	Educational attainment
	Family structure
	Household income
	Health condition
	Anemia
	Constipation
	Rough skin
	Sensitivity to cold
	Mastitis
Birth and infant information	Delivery method
	Delivery experience
	Infant sex
	Age
	Feeding method
Nutrients assessment with BDHQ (a brief-type self-administered diet history questionnaire)
Food intake	Fifty-eight food and beverage items (details are listed in the supplemental table)
Nutrients intake	Protein
	Fat
	n-3 polyunsaturated fat
	n-6 polyunsaturated fat
	Carbohydrate
	Soluble dietary fiber
	Insoluble dietary fiber
	Total dietary fiber
	Calcium
	Iron
	Sodium
	Vitamin A
	Vitamin B1
	Vitamin B2
	Niacin
	Vitamin B6
	Vitamin B12
	Vitamin C
	Vitamin D
	a-tocopherol
	b-tocopherol
	g-tocopherol
	d-tocopherol
	a-carotene
	b-carotene
	b-Cryptoxanthin

## Sheet: Table S3 Foods
Dietary patterns associated with general health of breastfeeding women 1–2 months postpartum: Data from the Japanese Human Milk Study Cohort, Higurashi et al.
Supplemental Table 3. Daily intake of 22 food items of lactating women for the quartile of four dietary patterns.
Food items1	all	Versatile vegetable						Plain Japanese						Salad vegetable						Seafood
		Q1	Q2	Q3	Q4	P for trend		Q1	Q2	Q3	Q4	P for trend		Q1	Q2	Q3	Q4	P for trend		Q1	Q2	Q3	Q4	P for trend
N	1096	274	274	274	274			274	274	274	274			274	274	274	274			274	274	274	274
Carrots/pumpkin	21.58 (13.48, 34.16)	9.69 (5.57, 15.20)	18.20 (14.23, 23.36)	26.67 (19.72, 33.71)	38.60 (32.16, 46.38)	<0.001		20.26 (12.13, 32.52)	21.29 (14.30, 34.41)	23.49 (15.40, 34.23)	20.69 (11.31, 34.93)	0.302		21.07 (11.22, 35.03)	19.49 (12.61, 31.35)	23.05 (14.75, 33.22)	23.00 (14.59, 35.91)	0.034		23.19 (10.23, 33.91)	19.81 (11.88, 34.25)	22.15 (15.84, 33.81)	22.24 (14.07, 35.27)	0.058
Japanese radish/turnip	15.32 (7.85, 27.29)	6.83 (2.55, 12.34)	13.15 (8.31, 20.66)	21.13 (11.10, 28.09)	40.62 (19.84, 52.48)	<0.001		13.72 (6.29, 25.03)	15.10 (7.00, 27.54)	17.26 (9.66, 28.45)	15.10 (8.06, 27.40)	0.009		16.67 (7.02, 28.00)	14.73 (8.04, 26.84)	15.65 (8.61, 26.54)	14.68 (7.19, 27.61)	0.669		13.69 (4.12, 26.05)	13.74 (7.93, 27.21)	16.98 (9.32, 26.13)	17.97 (8.71, 29.42)	<0.001
Other root vegetables	41.72 (25.36, 56.57)	20.54 (11.17, 32.23)	36.44 (24.86, 48.70)	47.69 (34.60, 56.56)	61.70 (50.45, 76.88)	<0.001		40.57 (25.93, 56.45)	44.94 (28.51, 56.92)	41.24 (26.95, 55.93)	40.12 (21.70, 57.27)	0.372		37.73 (18.02, 56.15)	38.42 (25.70, 54.44)	41.44 (26.05, 55.52)	49.59 (32.74, 60.72)	<0.001		39.78 (21.83, 54.41)	40.84 (22.55, 56.70)	40.11 (28.12, 56.39)	46.45 (28.06, 58.31)	0.007
Mushrooms	11.19 (6.79, 19.22)	6.04 (2.80, 9.12)	10.08 (6.99, 12.70)	12.79 (9.54, 19.32)	21.30 (13.84, 26.26)	<0.001		10.10 (6.23, 17.39)	11.24 (6.85, 18.56)	12.54 (7.45, 19.47)	11.35 (6.58, 19.97)	0.042		10.76 (5.98, 19.39)	11.42 (6.72, 18.24)	10.76 (6.70, 19.16)	12.01 (7.43, 19.54)	0.058		9.06 (4.80, 17.25)	10.73 (6.54, 16.86)	12.07 (8.11, 20.16)	12.40 (8.63, 20.29)	<0.001
Cabbage/Chinese cabbage	32.98 (21.30, 51.93)	19.10 (11.25, 28.45)	30.17 (21.79, 38.12)	37.88 (28.93, 53.51)	56.58 (37.56, 70.63)	<0.001		32.66 (20.92, 47.41)	33.08 (21.74, 51.02)	33.28 (21.89, 54.21)	33.08 (19.65, 54.54)	0.549		26.19 (14.76, 42.79)	30.61 (20.84, 39.31)	36.84 (24.94, 54.93)	40.16 (29.15, 60.20)	<0.001		35.13 (18.70, 55.11)	32.87 (20.07, 45.91)	32.25 (23.70, 48.74)	34.38 (22.87, 52.69)	0.504
Green leaves vegetable	30.78 (16.46, 54.57)	14.76 (6.98, 24.46)	25.98 (16.48, 37.55)	35.82 (24.75, 55.40)	60.13 (35.70, 79.78)	<0.001		28.18 (17.08, 47.38)	28.63 (14.04, 51.58)	32.31 (19.56, 54.85)	32.10 (14.46, 59.74)	0.086		21.02 (9.64, 38.65)	29.25 (17.18, 45.55)	34.03 (18.45, 57.52)	36.86 (22.68, 63.99)	<0.001		27.69 (12.17, 52.98)	27.49 (15.18, 46.54)	31.16 (18.45, 51.24)	34.30 (19.70, 61.51)	<0.001
Potatoes	44.23 (25.20, 64.18)	25.80 (12.63, 39.50)	44.03 (25.82, 58.34)	47.91 (28.26, 63.77)	63.42 (44.14, 99.08)	<0.001		44.48 (25.14, 64.99)	48.93 (27.75, 66.96)	45.90 (26.46, 64.21)	38.45 (20.92, 59.60)	0.114		43.01 (21.76, 63.87)	40.09 (23.90, 59.04)	40.77 (25.73, 60.57)	50.05 (30.34, 79.95)	0.005		29.50 (12.82, 52.58)	37.65 (25.13, 57.64)	52.31 (32.65, 69.72)	51.49 (31.89, 88.24)	<0.001
Tofu/atsuage2	43.36 (25.03, 71.74)	25.11 (12.84, 41.65)	39.76 (25.68, 62.23)	50.07 (35.66, 78.52)	65.97 (39.64, 87.81)	<0.001		36.97 (21.95, 61.71)	41.11 (22.96, 70.68)	45.79 (29.27, 71.83)	51.38 (30.21, 79.57)	<0.001		36.67 (18.81, 60.88)	41.03 (24.52, 62.13)	45.35 (26.17, 74.75)	55.52 (32.25, 79.80)	<0.001		32.97 (16.57, 62.63)	41.38 (21.94, 63.79)	47.39 (31.13, 72.98)	54.29 (34.54, 79.24)	<0.001
Seaweed	7.21 (3.53, 13.11)	3.82 (1.33, 8.10)	6.11 (3.42, 11.51)	8.59 (4.87, 14.08)	11.74 (5.95, 24.11)	<0.001		6.17 (2.70, 12.19)	7.04 (4.10, 12.72)	7.35 (3.52, 12.59)	8.32 (3.99, 14.45)	0.006		6.10 (2.60, 11.81)	6.30 (3.55, 11.48)	7.85 (4.02, 14.00)	9.28 (4.22, 14.44)	<0.001		4.34 (1.68, 10.43)	6.80 (3.91, 12.68)	7.72 (4.70, 13.93)	10.15 (4.75, 15.41)	<0.001
Rice	293.21 (226.00, 364.00)	331.43 (259.88, 427.17)	297.57 (235.30, 349.54)	281.53 (222.12, 339.54)	266.18 (205.23, 338.06)	<0.001		188.77 (143.96, 230.99)	264.55 (230.07, 296.20)	320.71 (282.52, 353.63)	418.56 (366.69, 472.59)	<0.001		326.53 (253.57, 428.09)	296.76 (239.71, 373.20)	288.14 (217.19, 349.58)	261.41 (204.03, 317.29)	<0.001		337.58 (275.34, 434.93)	304.84 (246.99, 354.65)	269.52 (214.15, 338.49)	254.68 (187.55, 322.22)	<0.001
Miso soup	125.77 (87.88, 205.57)	114.59 (72.99, 187.33)	123.00 (85.72, 168.25)	131.93 (104.42, 201.84)	145.55 (96.87, 223.68)	<0.001		93.13 (61.82, 119.97)	120.46 (90.32, 153.64)	142.41 (101.16, 211.79)	218.78 (124.17, 270.82)	<0.001		136.61 (89.12, 231.79)	130.42 (91.13, 194.31)	120.20 (84.23, 191.36)	122.07 (87.61, 174.43)	0.002		125.06 (80.62, 213.28)	124.68 (85.81, 181.16)	129.27 (100.86, 209.98)	124.06 (88.92, 200.57)	0.7
Rice crackers/rice cake/okonomiyaki3	12.69 (6.01, 22.78)	13.03 (6.35, 28.32)	14.80 (8.33, 24.50)	12.93 (6.83, 20.45)	9.40 (3.51, 18.46)	<0.001		17.62 (8.85, 36.32)	14.99 (7.58, 23.09)	11.71 (6.02, 19.71)	8.49 (3.64, 15.39)	<0.001		12.95 (5.21, 24.83)	12.97 (6.98, 21.53)	13.40 (6.51, 23.10)	11.36 (4.93, 19.67)	0.233		11.65 (4.53, 27.82)	12.53 (7.03, 22.95)	12.64 (6.91, 19.13)	13.34 (5.11, 23.19)	0.694
Ice cream	18.51 (7.69, 44.67)	25.15 (7.03, 53.49)	23.73 (11.69, 46.37)	17.64 (9.70, 41.48)	12.48 (3.97, 30.62)	<0.001		39.33 (14.17, 78.14)	21.94 (8.22, 47.89)	18.75 (10.62, 40.64)	9.57 (1.36, 19.29)	<0.001		14.30 (5.23, 37.17)	19.82 (9.59, 46.19)	20.32 (7.43, 43.63)	22.96 (9.43, 48.74)	<0.001		15.56 (3.98, 41.50)	20.34 (12.00, 47.89)	19.75 (9.35, 44.72)	18.71 (5.79, 43.23)	0.535
Bread	45.24 (22.79, 61.68)	45.12 (21.52, 61.82)	46.83 (23.59, 62.80)	46.15 (24.35, 62.13)	39.67 (19.79, 59.17)	0.182		59.37 (45.77, 67.13)	50.48 (31.94, 65.30)	35.08 (22.51, 56.18)	21.52 (12.06, 31.37)	<0.001		33.48 (18.41, 60.90)	46.12 (21.39, 62.24)	45.62 (24.70, 61.16)	46.50 (26.35, 61.76)	0.006		45.39 (20.13, 60.08)	48.11 (26.04, 63.16)	44.77 (23.85, 62.96)	40.17 (20.32, 57.74)	0.132
Western-type confectioneries	33.54 (19.96, 53.05)	34.46 (18.03, 55.42)	32.34 (21.13, 51.33)	34.80 (21.62, 53.48)	33.27 (16.98, 51.99)	0.332		51.76 (35.77, 70.30)	37.13 (25.06, 54.38)	30.69 (20.42, 45.40)	21.33 (9.77, 32.36)	<0.001		35.20 (21.25, 56.16)	36.72 (23.47, 55.65)	31.89 (18.54, 52.17)	31.11 (18.02, 49.17)	0.003		39.78 (22.36, 60.99)	33.69 (20.85, 53.27)	35.28 (21.83, 52.97)	29.06 (15.56, 43.55)	<0.001
Lettuces/cabbage (raw)	20.55 (12.21, 35.23)	15.40 (8.76, 28.92)	18.86 (12.99, 32.97)	24.06 (15.07, 36.34)	29.92 (13.99, 41.17)	<0.001		20.71 (12.08, 35.16)	19.73 (13.81, 35.59)	23.38 (13.91, 37.16)	18.70 (8.56, 33.97)	0.242		8.70 (4.40, 13.76)	17.17 (11.80, 20.72)	28.77 (18.34, 34.01)	42.26 (35.58, 49.65)	<0.001		20.53 (10.12, 36.15)	20.22 (13.46, 35.90)	19.48 (12.51, 33.82)	21.72 (13.01, 35.45)	0.561
Mayonnaise/dressing	6.21 (3.60, 10.23)	5.43 (3.03, 9.01)	6.67 (4.54, 10.46)	6.56 (4.48, 10.59)	6.07 (2.90, 10.35)	0.079		7.45 (4.13, 10.82)	6.23 (3.79, 10.25)	6.51 (4.54, 10.34)	4.98 (2.57, 9.12)	<0.001		2.95 (1.48, 4.29)	5.37 (3.72, 6.53)	8.15 (5.80, 10.20)	11.62 (9.80, 14.02)	<0.001		6.07 (3.24, 10.14)	6.41 (3.72, 10.30)	6.25 (4.17, 10.18)	6.01 (3.27, 10.22)	0.689
Tomatoes	17.88 (9.21, 35.95)	11.89 (4.92, 22.75)	16.40 (10.67, 28.29)	24.69 (11.14, 42.86)	25.57 (10.46, 47.57)	<0.001		20.01 (8.84, 42.37)	22.10 (11.52, 37.51)	19.41 (10.59, 32.39)	12.59 (7.55, 27.46)	<0.001		9.24 (4.38, 14.29)	14.11 (9.63, 26.75)	23.21 (13.48, 36.41)	42.22 (21.96, 56.96)	<0.001		12.52 (5.21, 37.77)	16.17 (9.77, 31.02)	21.53 (12.15, 37.49)	18.15 (10.10, 37.00)	0.001
Oily fish	11.49 (6.90, 17.31)	9.51 (4.75, 16.87)	12.07 (7.70, 16.17)	11.71 (7.90, 16.76)	12.29 (7.40, 26.39)	<0.001		10.45 (6.21, 16.38)	12.40 (7.76, 16.84)	11.72 (7.27, 17.57)	11.55 (6.35, 18.53)	0.278		10.75 (6.05, 26.22)	11.51 (7.38, 16.60)	11.51 (6.35, 16.74)	11.65 (7.45, 17.04)	0.568		6.03 (2.50, 9.02)	9.94 (7.42, 13.67)	14.02 (10.33, 17.04)	29.31 (14.76, 34.18)	<0.001
Lean fish	10.55 (6.80, 15.62)	8.50 (4.66, 13.52)	10.38 (6.81, 14.31)	12.56 (8.19, 16.61)	11.89 (7.45, 22.12)	<0.001		9.46 (5.68, 14.78)	11.80 (7.54, 15.05)	10.35 (6.86, 15.83)	11.16 (6.71, 17.36)	0.039		10.83 (6.39, 19.93)	10.21 (7.04, 14.86)	11.01 (6.42, 15.63)	10.35 (7.40, 15.12)	0.725		5.84 (1.90, 8.93)	9.47 (7.25, 13.30)	12.60 (9.21, 16.13)	27.47 (12.87, 33.07)	<0.001
Dried fish/salted fish	12.66 (7.72, 24.04)	9.43 (4.83, 19.31)	13.09 (8.91, 24.34)	13.86 (8.85, 24.34)	13.20 (8.83, 25.92)	<0.001		11.29 (6.57, 22.40)	12.84 (8.46, 24.06)	13.01 (7.64, 23.78)	13.41 (8.44, 27.14)	0.005		11.90 (7.26, 23.82)	12.70 (7.40, 23.33)	12.46 (7.61, 23.37)	13.10 (8.54, 25.06)	0.102		6.52 (2.98, 9.99)	11.30 (8.21, 14.37)	14.41 (10.80, 24.80)	27.36 (16.48, 31.80)	<0.001
Squid/octopus/shrimps/shellfish	7.32 (4.59, 11.85)	6.16 (3.36, 10.52)	7.34 (4.82, 11.47)	7.81 (5.67, 11.92)	7.75 (4.69, 13.07)	<0.001		7.33 (3.62, 12.35)	7.85 (5.84, 12.85)	6.99 (4.42, 11.31)	7.05 (4.43, 11.32)	0.216		6.89 (3.05, 11.43)	7.76 (5.27, 12.03)	7.15 (5.03, 11.51)	7.67 (5.08, 12.50)	0.026		4.42 (1.73, 6.92)	7.43 (5.56, 9.98)	8.29 (5.66, 12.97)	11.50 (6.55, 16.85)	<0.001
1Food intake was adjusted for energy intake using the residual method.
Data are shown as the median (interquartile range).
2Deep-fried tofu.
3Meat/fish and vegetable pancake.

## Sheet: Table S4 Nutrients
Dietary patterns associated with general health of breastfeeding women 1–2 months postpartum: Data from the Japanese Human Milk Study Cohort, Higurashi et al.
Supplemental Table 4. Daily intake of representative nutrients of lactating women for the quartile of four dietary patterns.
Nutrients1	all	Versatile vegetable						Plain Japanese						Salad vegetable						Seafood
		Q1	Q2	Q3	Q4	P for trend		Q1	Q2	Q3	Q4	P for trend		Q1	Q2	Q3	Q4	P for trend		Q1	Q2	Q3	Q4	P for trend
N	1096	274	274	274	274			274	274	274	274			274	274	274	274			274	274	274	274
Protein (g)	67.18 (61.32, 73.90)	61.02 (54.88, 68.52)	65.85 (60.94, 70.63)	68.87 (64.15, 74.21)	72.26 (66.58, 80.18)	<0.001		66.19 (60.09, 72.27)	66.92 (62.36, 72.78)	68.07 (62.14, 74.19)	68.09 (60.23, 74.61)	0.033		66.32 (59.42, 73.57)	66.18 (59.95, 72.07)	67.20 (62.22, 73.67)	69.43 (63.75, 76.13)	<0.001		59.22 (53.86, 64.43)	64.23 (60.60, 67.97)	68.90 (65.73, 72.76)	77.69 (71.02, 83.84)	<0.001
Fat (g)	58.22 (52.14, 64.23)	55.39 (48.44, 62.47)	58.17 (52.67, 64.57)	59.65 (54.03, 64.49)	58.85 (53.08, 64.98)	<0.001		64.05 (57.93, 70.38)	59.92 (55.86, 64.51)	57.30 (52.60, 62.15)	50.32 (44.59, 56.91)	<0.001		53.38 (47.24, 59.85)	56.80 (51.04, 62.03)	59.31 (54.00, 64.43)	63.02 (57.24, 68.33)	<0.001		53.80 (47.06, 61.18)	57.82 (52.07, 62.92)	59.23 (54.51, 65.24)	61.04 (55.37, 66.84)	<0.001
n-3 polyunsaturated fat (g)	2.50 (2.13, 2.94)	2.22 (1.77, 2.73)	2.44 (2.16, 2.81)	2.57 (2.27, 2.98)	2.71 (2.27, 3.11)	<0.001		2.50 (2.12, 2.98)	2.55 (2.23, 2.93)	2.51 (2.20, 2.93)	2.41 (1.94, 2.90)	0.046		2.21 (1.84, 2.72)	2.38 (2.06, 2.71)	2.54 (2.24, 2.94)	2.77 (2.44, 3.18)	<0.001		2.00 (1.70, 2.34)	2.33 (2.07, 2.57)	2.61 (2.37, 2.85)	3.19 (2.81, 3.56)	<0.001
n-6 polyunsaturated fat (g)	10.72 (9.42, 12.05)	9.99 (8.51, 11.59)	10.77 (9.52, 11.95)	10.96 (9.91, 12.18)	10.95 (9.74, 12.54)	<0.001		11.08 (9.86, 12.48)	10.99 (9.96, 12.23)	10.75 (9.54, 11.97)	9.84 (8.45, 11.27)	<0.001		9.42 (8.31, 10.77)	10.36 (9.33, 11.47)	11.13 (9.95, 12.22)	11.98 (10.63, 13.11)	<0.001		10.33 (8.75, 11.92)	10.55 (9.53, 11.83)	10.99 (9.84, 12.19)	11.05 (9.56, 12.36)	<0.001
Carbohydrate (g)	251.96 (235.42, 267.93)	261.32 (239.76, 282.48)	253.24 (238.48, 266.58)	248.72 (232.58, 261.99)	247.09 (228.18, 264.94)	<0.001		242.43 (224.39, 259.41)	248.49 (235.21, 261.41)	254.47 (240.19, 265.06)	267.33 (248.01, 282.40)	<0.001		264.03 (243.92, 281.66)	256.05 (242.39, 268.80)	250.68 (235.48, 263.29)	240.27 (225.61, 257.18)	<0.001		268.64 (250.67, 286.45)	256.58 (242.61, 268.27)	249.05 (234.18, 261.44)	237.47 (219.48, 252.79)	<0.001
Soluble dietary fiber (g)	3.02 (2.54, 3.64)	2.21 (1.91, 2.62)	2.80 (2.52, 3.13)	3.19 (2.89, 3.51)	4.02 (3.55, 4.58)	<0.001		3.09 (2.61, 3.67)	3.02 (2.60, 3.57)	3.06 (2.55, 3.63)	2.95 (2.28, 3.65)	0.021		2.88 (2.22, 3.56)	2.84 (2.42, 3.33)	3.02 (2.62, 3.71)	3.32 (2.86, 3.91)	<0.001		2.86 (2.23, 3.67)	2.91 (2.45, 3.48)	3.07 (2.67, 3.60)	3.19 (2.67, 3.84)	<0.001
Insoluble dietary fiber (g)	8.30 (7.10, 9.60)	6.34 (5.57, 7.16)	7.72 (7.10, 8.47)	8.70 (8.06, 9.40)	10.58 (9.57, 12.08)	<0.001		8.01 (6.81, 9.44)	8.20 (7.08, 9.28)	8.48 (7.37, 9.73)	8.41 (7.00, 10.00)	0.012		7.91 (6.29, 9.28)	7.83 (6.79, 9.00)	8.35 (7.27, 9.78)	8.92 (7.87, 10.33)	<0.001		8.00 (6.45, 9.41)	8.03 (6.89, 9.24)	8.34 (7.34, 9.71)	8.67 (7.33, 10.05)	<0.001
Total dietary fiber (g)	11.66 (9.85, 13.61)	8.73 (7.63, 9.97)	10.78 (9.85, 11.83)	12.28 (11.32, 13.24)	15.00 (13.72, 17.09)	<0.001		11.39 (9.63, 13.37)	11.62 (9.96, 13.30)	11.82 (10.27, 13.60)	11.77 (9.71, 14.10)	0.189		11.01 (8.69, 12.99)	11.02 (9.42, 12.68)	11.73 (10.11, 13.88)	12.62 (10.98, 14.81)	<0.001		10.98 (8.74, 13.25)	11.33 (9.63, 13.12)	11.75 (10.36, 13.52)	12.30 (10.34, 14.43)	<0.001
Calcium (mg)	517.85 (431.56, 618.64)	434.12 (348.92, 530.15)	492.44 (424.28, 554.80)	541.96 (469.54, 621.65)	604.50 (513.77, 700.26)	<0.001		539.22 (449.01, 634.68)	524.63 (446.43, 617.53)	518.09 (445.47, 601.24)	481.69 (392.54, 589.35)	<0.001		465.86 (377.94, 559.91)	504.43 (430.05, 601.26)	522.62 (445.81, 619.84)	567.30 (486.75, 658.44)	<0.001		443.14 (351.04, 581.00)	504.19 (440.26, 591.15)	526.40 (460.78, 591.26)	579.61 (482.45, 675.93)	<0.001
Iron (mg)	7.16 (6.29, 8.26)	5.97 (5.16, 6.71)	6.82 (6.23, 7.66)	7.39 (6.77, 8.20)	8.72 (7.89, 9.96)	<0.001		6.86 (6.20, 8.03)	7.11 (6.36, 8.13)	7.32 (6.41, 8.31)	7.40 (6.25, 8.64)	<0.001		6.75 (5.84, 8.00)	6.85 (6.09, 7.86)	7.23 (6.47, 8.33)	7.78 (6.82, 8.73)	<0.001		6.34 (5.37, 7.32)	6.76 (6.00, 7.76)	7.38 (6.69, 8.11)	8.23 (7.26, 9.19)	<0.001
Sodium (g, salt-equivalent)	9.74 (8.71, 10.84)	9.25 (7.99, 10.48)	9.64 (8.73, 10.63)	9.84 (9.06, 10.83)	10.06 (9.18, 11.39)	<0.001		9.56 (8.59, 10.82)	9.94 (8.99, 11.00)	9.72 (8.64, 10.73)	9.62 (8.76, 10.80)	0.835		9.47 (8.34, 10.62)	9.53 (8.75, 10.51)	9.85 (8.84, 10.98)	10.03 (8.96, 11.09)	<0.001		8.58 (7.53, 9.72)	9.37 (8.47, 10.31)	9.95 (9.19, 10.73)	10.92 (9.98, 12.03)	<0.001
Vitamin A (mg, retinol equivalent )	618.45 (489.57, 834.20)	452.48 (352.72, 567.27)	560.50 (472.27, 714.60)	660.19 (568.21, 806.58)	832.11 (689.98, 1,090.29)	<0.001		624.68 (512.91, 787.22)	636.26 (501.85, 859.23)	632.34 (502.03, 855.12)	577.49 (438.71, 785.63)	0.008		585.01 (430.85, 839.67)	596.13 (467.29, 761.54)	622.30 (509.28, 792.24)	701.51 (535.45, 910.54)	<0.001		531.11 (406.64, 744.67)	600.82 (471.99, 782.99)	626.67 (530.43, 827.03)	740.30 (558.21, 915.67)	<0.001
Vitamin B1 (mg)	0.76 (0.69, 0.86)	0.65 (0.58, 0.71)	0.73 (0.69, 0.79)	0.79 (0.74, 0.85)	0.89 (0.82, 0.98)	<0.001		0.76 (0.69, 0.85)	0.77 (0.70, 0.84)	0.78 (0.70, 0.87)	0.75 (0.66, 0.86)	0.488		0.73 (0.64, 0.82)	0.74 (0.67, 0.82)	0.77 (0.70, 0.86)	0.82 (0.75, 0.91)	<0.001		0.70 (0.61, 0.79)	0.74 (0.67, 0.82)	0.78 (0.72, 0.87)	0.82 (0.75, 0.93)	<0.001
Vitamin B2 (mg)	1.20 (1.04, 1.36)	1.05 (0.88, 1.23)	1.14 (1.04, 1.30)	1.23 (1.09, 1.35)	1.33 (1.18, 1.51)	<0.001		1.23 (1.08, 1.41)	1.20 (1.06, 1.36)	1.20 (1.06, 1.36)	1.14 (0.98, 1.31)	<0.001		1.13 (0.97, 1.33)	1.16 (1.02, 1.33)	1.20 (1.08, 1.35)	1.26 (1.10, 1.43)	<0.001		1.06 (0.88, 1.24)	1.16 (1.04, 1.30)	1.22 (1.09, 1.36)	1.32 (1.17, 1.52)	<0.001
Niacin (mg)	14.57 (12.56, 16.91)	12.32 (10.18, 14.95)	14.18 (12.31, 15.63)	15.08 (13.51, 16.84)	16.71 (14.48, 19.21)	<0.001		14.28 (12.17, 16.41)	14.71 (12.95, 17.02)	15.02 (12.73, 17.19)	14.52 (12.10, 16.75)	0.376		14.19 (11.60, 16.64)	14.40 (12.09, 16.35)	14.66 (12.72, 16.75)	15.07 (13.23, 17.99)	<0.001		11.89 (10.08, 13.45)	13.52 (12.42, 15.03)	15.15 (14.02, 16.68)	17.88 (15.76, 20.23)	<0.001
Vitamin B6 (mg)	1.16 (1.01, 1.32)	0.92 (0.78, 1.06)	1.11 (1.00, 1.20)	1.21 (1.13, 1.31)	1.40 (1.27, 1.59)	<0.001		1.13 (0.97, 1.30)	1.14 (1.04, 1.30)	1.19 (1.05, 1.32)	1.18 (0.98, 1.37)	0.009		1.12 (0.92, 1.31)	1.12 (0.97, 1.26)	1.17 (1.02, 1.32)	1.24 (1.12, 1.42)	<0.001		0.97 (0.83, 1.15)	1.11 (0.96, 1.20)	1.20 (1.10, 1.31)	1.36 (1.23, 1.55)	<0.001
Vitamin B12 (mg)	7.52 (5.71, 10.23)	6.39 (4.35, 9.25)	7.38 (5.79, 9.92)	7.75 (6.17, 10.04)	8.23 (6.38, 11.88)	<0.001		7.48 (5.32, 10.00)	7.57 (6.17, 9.81)	7.38 (5.87, 10.51)	7.60 (5.52, 10.57)	0.221		7.52 (5.06, 10.50)	7.41 (5.68, 10.08)	7.49 (5.72, 9.93)	7.69 (6.28, 10.56)	0.059		4.58 (3.40, 5.70)	6.77 (5.80, 7.57)	8.31 (7.32, 9.50)	12.14 (10.59, 14.32)	<0.001
Vitamin C (mg)	94.59 (70.50, 120.96)	61.38 (46.24, 82.25)	85.83 (70.06, 102.54)	98.63 (82.72, 116.89)	129.30 (107.68, 162.93)	<0.001		95.43 (70.30, 127.18)	95.94 (72.27, 118.36)	97.00 (73.99, 119.26)	89.10 (63.23, 117.14)	0.048		80.17 (57.82, 107.51)	87.67 (68.43, 112.01)	99.57 (75.85, 123.06)	106.86 (84.78, 136.17)	<0.001		79.36 (56.36, 116.22)	91.00 (69.27, 114.66)	95.74 (77.53, 120.98)	103.74 (82.34, 132.01)	<0.001
Vitamin D (mg)	10.92 (7.77, 15.12)	8.71 (5.71, 13.58)	10.41 (7.98, 14.21)	11.39 (8.56, 15.52)	12.86 (9.29, 17.93)	<0.001		10.27 (7.09, 14.29)	10.91 (8.06, 14.47)	11.05 (7.98, 15.57)	11.67 (7.73, 16.12)	0.021		10.64 (7.15, 15.43)	10.88 (7.74, 14.56)	10.65 (7.73, 14.51)	11.29 (8.61, 15.94)	0.094		6.36 (4.18, 7.98)	9.36 (7.81, 10.92)	12.35 (10.46, 14.12)	17.85 (15.04, 23.17)	<0.001
a-tocopherol (mg)	7.34 (6.49, 8.30)	6.30 (5.18, 7.15)	7.06 (6.45, 7.67)	7.65 (6.94, 8.38)	8.38 (7.56, 9.44)	<0.001		7.81 (6.98, 8.72)	7.52 (6.81, 8.38)	7.30 (6.55, 8.18)	6.65 (5.55, 7.68)	<0.001		6.50 (5.29, 7.51)	7.07 (6.35, 7.83)	7.55 (6.77, 8.29)	8.26 (7.43, 9.08)	<0.001		6.59 (5.36, 7.68)	7.12 (6.46, 7.87)	7.43 (6.81, 8.26)	8.14 (7.22, 9.05)	<0.001
b-tocopherol (mg)	0.39 (0.34, 0.44)	0.37 (0.31, 0.43)	0.39 (0.34, 0.43)	0.40 (0.36, 0.45)	0.40 (0.35, 0.45)	<0.001		0.42 (0.37, 0.47)	0.41 (0.37, 0.45)	0.38 (0.34, 0.42)	0.35 (0.30, 0.39)	<0.001		0.35 (0.30, 0.39)	0.38 (0.34, 0.42)	0.41 (0.36, 0.44)	0.43 (0.38, 0.47)	<0.001		0.38 (0.33, 0.44)	0.39 (0.35, 0.43)	0.40 (0.35, 0.44)	0.39 (0.33, 0.44)	0.173
g-tocopherol (mg)	13.22 (11.25, 15.22)	11.92 (9.67, 14.44)	13.02 (11.31, 15.22)	13.69 (12.14, 15.36)	13.58 (11.61, 15.97)	<0.001		13.71 (11.81, 15.82)	13.78 (11.93, 15.40)	13.23 (11.45, 15.18)	11.92 (9.82, 14.03)	<0.001		11.16 (9.37, 13.03)	12.47 (10.89, 14.06)	13.85 (12.15, 15.47)	15.22 (13.53, 17.15)	<0.001		12.45 (10.57, 14.98)	13.06 (11.33, 15.00)	13.63 (11.76, 15.24)	13.48 (11.33, 15.49)	<0.001
d-tocopherol (mg)	3.28 (2.79, 3.79)	2.92 (2.46, 3.46)	3.21 (2.79, 3.65)	3.43 (3.02, 3.88)	3.56 (2.96, 4.11)	<0.001		3.25 (2.82, 3.79)	3.34 (2.85, 3.77)	3.31 (2.91, 3.79)	3.13 (2.59, 3.82)	0.137		2.95 (2.42, 3.40)	3.14 (2.75, 3.55)	3.41 (2.95, 3.87)	3.67 (3.20, 4.24)	<0.001		3.13 (2.64, 3.71)	3.20 (2.74, 3.65)	3.40 (2.92, 3.91)	3.38 (2.86, 4.02)	<0.001
a-carotene (mg)	410.66 (258.41, 645.81)	191.99 (114.53, 293.06)	349.92 (273.76, 446.04)	509.06 (380.17, 638.86)	724.70 (610.07, 876.30)	<0.001		389.54 (240.79, 617.40)	410.39 (276.85, 650.16)	445.84 (298.19, 646.40)	394.53 (220.93, 658.79)	0.408		406.08 (217.51, 664.09)	374.53 (246.36, 597.84)	438.83 (286.31, 632.47)	437.07 (279.25, 678.46)	0.029		442.23 (204.26, 638.30)	381.81 (233.48, 647.40)	422.25 (305.69, 640.40)	424.98 (274.10, 666.16)	0.052
b-carotene (mg)	2,992.61 (2,079.50, 4,147.49)	1,674.61 (1,058.91, 2,184.43)	2,586.33 (2,108.63, 3,070.33)	3,594.54 (2,894.23, 4,093.84)	4,998.26 (4,090.54, 6,243.20)	<0.001		2,902.44 (2,016.45, 4,048.00)	2,961.89 (2,094.37, 4,033.73)	3,126.31 (2,313.74, 4,236.76)	2,967.85 (1,905.58, 4,332.12)	0.222		2,526.10 (1,605.50, 3,816.80)	2,715.15 (2,018.36, 3,822.85)	3,213.71 (2,308.19, 4,137.32)	3,506.58 (2,550.57, 4,863.81)	<0.001		2,826.52 (1,706.25, 4,271.94)	2,924.82 (1,941.23, 3,965.30)	3,140.94 (2,347.11, 4,056.29)	3,219.65 (2,279.33, 4,664.74)	<0.001
b-Cryptoxanthin (mg)	197.99 (109.42, 344.82)	157.50 (64.08, 277.66)	205.32 (123.11, 351.17)	204.92 (125.00, 332.78)	239.57 (129.52, 428.17)	<0.001		226.81 (110.94, 431.81)	210.40 (127.57, 357.22)	195.99 (107.71, 338.53)	161.85 (90.91, 282.75)	<0.001		198.34 (90.91, 325.13)	210.98 (116.98, 357.44)	180.72 (107.44, 408.94)	194.03 (120.84, 317.61)	0.684		138.42 (64.30, 289.33)	186.27 (116.92, 325.06)	211.46 (132.05, 357.54)	243.45 (139.43, 400.75)	<0.001
1Nutrient intake was adjusted for energy intake using the residual method.
Data are shown as the median (interquartile range).

## Sheet: Table S5 characterisitics
Dietary patterns associated with general health of breastfeeding women 1–2 months postpartum: Data from the Japanese Human Milk Study Cohort, Higurashi et al.
Supplemental Table 5. All data on characterisitics of lactating women for the quartile of four dietary patterns.
Characteristics	all	Versatile vegetable					Plain Japanese					Salad-vegetable					Seafood
		Q1	Q2	Q3	Q4		Q1	Q2	Q3	Q4		Q1	Q2	Q3	Q4		Q1	Q2	Q3	Q4
N	1096	274	274	274	274		274	274	274	274		274	274	274	274		274	274	274	274
Lactating women
Dietary score, median (IQR)	-0.12 (-0.64, 0.45)	-0.96 (-1.25, -0.77)	-0.40 (-0.52, -0.28)	0.12 (0.00, 0.30)	1.07 (0.79, 1.57)		-1.00 (-1.36, -0.79)	-0.32 (-0.47, -0.20)	0.22 (0.05, 0.37)	1.12 (0.81, 1.53)		-0.98 (-1.23, -0.82)	-0.45 (-0.54, -0.32)	0.15 (0.01, 0.31)	1.03 (0.73, 1.56)		-0.95 (-1.24, -0.80)	-0.39 (-0.50, -0.25)	0.10 (-0.01, 0.24)	1.07 (0.68, 1.61)
Age, y, median (IQR)	31 (28, 34)	31 (27, 34)	31 (28, 34)	32 (29, 35)	32 (29, 34)		32 (29, 35)	31 (28, 34)	30 (27, 34)	32 (29, 35)		31 (28, 34)	32 (28, 35)	32 (29, 34)	31 (28, 34)		31 (29, 34)	32 (29, 34)	31 (28, 35)	31 (28, 34)
BMI, median (IQR)
pre-pregnancy	20.3 (19.1, 22.1)	20.6 (19.1, 22.3)	20.5 (19.2, 22.5)	20.2 (18.9, 21.9)	20.0 (18.9, 21.6)		20.1 (18.9, 21.9)	20.4 (19.2, 22.1)	20.2 (19.0, 22.1)	20.6 (19.2, 22.5)		20.3 (19.1, 22.3)	20.3 (18.9, 22.2)	20.5 (19.0, 22.1)	20.3 (19.1, 21.8)		20.6 (19.1, 22.2)	20.2 (19.0, 22.1)	20.5 (19.0, 22.5)	20.2 (19.1, 21.9)
current	21.5 (20.1, 23.2)	21.8 (20.2, 23.4)	22.0 (20.1, 23.4)	21.4 (20.1, 23.0)	21.3 (19.8, 22.9)		21.2 (19.8, 22.9)	21.7 (20.1, 23.1)	21.4 (19.9, 23.3)	21.9 (20.3, 23.5)		21.5 (20.2, 23.2)	21.4 (19.9, 23.2)	21.9 (19.9, 23.5)	21.5 (20.1, 22.8)		21.5 (20.1, 23.2)	21.7 (20.1, 23.2)	21.6 (19.9, 23.5)	21.4 (20.0, 23.0)
Education, n (%)
JHS/HS/Others	243 (22)	84 (31)	68 (25)	43 (16)	48 (18)		58 (21)	66 (24)	52 (19)	67 (25)		70 (26)	54 (20)	58 (21)	61 (22)		66 (24)	62 (23)	57 (21)	58 (21)
Colleges/technical	460 (42)	117 (43)	110 (40)	124 (45)	109 (40)		111 (41)	108 (40)	129 (48)	112 (41)		111 (41)	117 (43)	119 (44)	113 (41)		119 (44)	112 (41)	113 (41)	116 (43)
4-y college/graduate	387 (36)	69 (26)	95 (35)	107 (39)	116 (42)		105 (38)	99 (36)	90 (33)	93 (34)		92 (34)	102 (37)	94 (35)	99 (36)		85 (31)	100 (36)	104 (38)	98 (36)
Household income(Jpy/y), n (%)
<1,999,999	16 (1.5)	4 (1.5)	5 (1.9)	2 (0.8)	5 (1.9)		7 (2.7)	3 (1.2)	4 (1.5)	2 (0.8)		5 (1.9)	2 (0.8)	4 (1.5)	5 (1.9)		3 (1.1)	7 (2.6)	1 (0.4)	5 (1.9)
2,000,000-3,999,999	266 (25)	89 (34)	58 (22)	58 (22)	61 (23)		57 (22)	75 (29)	67 (25)	67 (25)		73 (28)	60 (23)	80 (30)	53 (20)		80 (31)	67 (25)	59 (23)	60 (23)
4,000,000-5,999,999	373 (35)	85 (32)	107 (41)	91 (34)	90 (34)		101 (39)	89 (34)	94 (35)	89 (34)		94 (36)	108 (41)	87 (33)	84 (32)		84 (32)	88 (33)	97 (37)	104 (39)
6,000,000-7,999,999	246 (23)	60 (23)	56 (21)	72 (27)	58 (22)		64 (24)	52 (20)	63 (24)	67 (25)		60 (23)	55 (21)	55 (21)	76 (29)		62 (24)	60 (23)	64 (25)	60 (23)
8,000,000-9,999,999	90 (8.6)	17 (6.5)	21 (8.0)	27 (10)	25 (9.6)		17 (6.5)	30 (12)	25 (9.3)	18 (6.8)		19 (7.2)	24 (9.0)	19 (7.2)	28 (11)		24 (9.2)	25 (9.4)	24 (9.2)	17 (6.4)
10,000,000<	61 (5.8)	8 (3.0)	15 (5.7)	16 (6.0)	22 (8.4)		16 (6.1)	10 (3.9)	15 (5.6)	20 (7.6)		12 (4.6)	17 (6.4)	18 (6.8)	14 (5.4)		9 (3.4)	18 (6.8)	16 (6.1)	18 (6.8)
Nuclear family, n (%)	136 (12)	27 (10)	36 (13)	34 (12)	39 (14)		32 (12)	37 (14)	31 (11)	36 (13)		33 (12)	34 (12)	36 (13)	33 (12)		29 (11)	39 (14)	35 (13)	33 (12)
Delivery experience, n (%)
Once	378 (35)	90 (33)	100 (37)	91 (33)	97 (36)		98 (36)	98 (36)	89 (32)	93 (34)		77 (28)	86 (32)	100 (37)	115 (42)		89 (32)	89 (33)	100 (37)	100 (37)
Twice or more	713 (65)	183 (67)	173 (63)	181 (67)	176 (64)		174 (64)	175 (64)	185 (68)	179 (66)		196 (72)	187 (68)	172 (63)	158 (58)		185 (68)	184 (67)	172 (63)	172 (63)
Smoking habits, n (%)
Never	759 (70)	183 (67)	182 (67)	194 (71)	200 (73)		196 (72)	181 (66)	184 (68)	198 (73)		194 (71)	193 (71)	187 (68)	185 (68)		188 (69)	191 (70)	178 (65)	202 (74)
Former	312 (29)	83 (30)	85 (31)	77 (28)	67 (25)		76 (28)	85 (31)	83 (31)	68 (25)		72 (26)	76 (28)	83 (30)	81 (30)		78 (29)	76 (28)	91 (33)	67 (24)
Current	21 (1.9)	7 (2.6)	6 (2.2)	2 (0.7)	6 (2.2)		2 (0.7)	7 (2.6)	5 (1.8)	7 (2.6)		7 (2.6)	3 (1.1)	4 (1.5)	7 (2.6)		5 (1.8)	6 (2.2)	5 (1.8)	5 (1.8)
General health, n (%)
Anemia	195 (18)	59 (22)	55 (21)	39 (14)	42 (16)		55 (20)	50 (19)	44 (16)	46 (17)		49 (18)	54 (20)	51 (19)	41 (15)		58 (22)	47 (17)	39 (15)	51 (19)
Constipation	503 (47)	119 (44)	138 (51)	126 (46)	120 (45)		126 (46)	140 (52)	119 (44)	118 (44)		132 (49)	133 (49)	131 (49)	107 (40)		130 (49)	119 (44)	123 (46)	131 (49)
Rough skin	387 (36)	97 (36)	96 (36)	98 (36)	96 (36)		87 (32)	107 (40)	92 (34)	101 (38)		102 (38)	102 (38)	91 (34)	92 (34)		103 (39)	98 (36)	100 (37)	86 (32)
Sensitivity to cold	262 (25)	68 (26)	63 (24)	69 (26)	62 (24)		69 (27)	61 (24)	70 (27)	62 (24)		81 (31)	70 (27)	54 (21)	57 (22)		82 (32)	68 (26)	56 (22)	56 (22)
Mastitis	118 (11)	32 (12)	25 (9.3)	32 (12)	29 (11)		30 (11)	24 (8.9)	28 (10)	36 (13)		38 (14)	24 (8.9)	29 (11)	27 (10)		28 (10)	27 (9.9)	30 (11)	33 (12)
Season when data were collected, n (%)
Spring	280 (26)	85 (31)	70 (26)	60 (22)	65 (24)		74 (27)	67 (24)	65 (24)	74 (27)		63 (23)	83 (30)	65 (24)	69 (25)		82 (30)	66 (24)	69 (25)	63 (23)
Summer	252 (23)	68 (25)	57 (21)	73 (27)	54 (20)		78 (28)	58 (21)	64 (23)	52 (19)		35 (13)	48 (18)	72 (26)	97 (35)		61 (22)	63 (23)	59 (22)	69 (25)
Autumn	280 (26)	66 (24)	78 (28)	66 (24)	70 (26)		64 (23)	65 (24)	79 (29)	72 (26)		78 (28)	71 (26)	64 (23)	67 (24)		61 (22)	70 (26)	78 (28)	71 (26)
Winter	284 (26)	55 (20)	69 (25)	75 (27)	85 (31)		58 (21)	84 (31)	66 (24)	76 (28)		98 (36)	72 (26)	73 (27)	41 (15)		70 (26)	75 (27)	68 (25)	71 (26)
Birth and infant characteristics
Cesarean delivery, n (%)	128 (12)	32 (12)	30 (11)	36 (13)	30 (11)		38 (14)	36 (13)	29 (11)	25 (9.2)		33 (12)	35 (13)	35 (13)	25 (9.2)		35 (13)	26 (9.6)	33 (12)	34 (12)
Gestational age, wk, median (IQR)	39 (38, 40)	39 (38, 40)	39 (38, 40)	39 (38, 40)	39 (38, 40)		39 (38, 40)	39 (38, 40)	39 (38, 40)	39 (38, 40)		39 (38, 40)	39 (38, 40)	39 (38, 40)	39 (38, 40)		39 (38, 40)	39 (38, 40)	39 (38, 40)	39 (38, 40)
Infant's sex, male, n (%)	590 (54)	158 (58)	145 (53)	146 (53)	141 (51)		155 (57)	137 (50)	145 (53)	153 (56)		158 (58)	142 (52)	142 (52)	148 (54)		153 (56)	149 (54)	137 (50)	151 (55)
Age, d, median (IQR)	58 (38, 65)	56 (38, 65)	61 (41, 68)	60 (37, 65)	53 (36, 64)		53 (37, 64)	61 (39, 66)	57 (39, 66)	59 (37, 66)		60 (39, 66)	61 (42, 69)	53 (35, 64)	56 (38, 65)		58 (39, 68)	60 (40, 66)	59 (37, 67)	50 (36, 63)
Exclusive breastfeeding, n (%)	814 (74)	197 (72)	201 (73)	210 (77)	206 (75)		203 (74)	217 (79)	200 (73)	194 (71)		203 (74)	209 (77)	197 (72)	205 (75)		194 (71)	203 (74)	204 (75)	213 (78)
Data are shown as the median (interquartile range) or n (%).
The values for categorical variables are shown as n (%) and those for continuous variables with a skewed distribution as the median (IQR).
Trend associations between variables and quartiles of dietary pattern scores were tested using the Cochran–Armitage trend test for the nominal scale and the Jonckheere–Terpstra trend test for the ordinal scale and continuous variables.
Abbreviations: BMI, body mass index; JHS, junior high school; HS, high school; JPY, Japanese yen.
